# Supplementary material for: MicroRNA-Containing T-Regulatory-Cell-Derived Exosomes Suppress Pathogenic T Helper 1 Cells
Source: Immunity. 2014 Jul 17;41(1):89–103. doi: 10.1016/j.immuni.2014.05.019 (PMC4104030; doi:10.1016/j.immuni.2014.05.019)
Supplement: Table S1. miRNA Transcripts in Treg-Cell-Derived Exosomes — miRNAs identified in Treg-cell-derived exosomes with fold change of miRNAs relative to miRNA expression in parental Treg cells. Related to Figure 1. [file mmc2.xlsx]

## Sheet: Sheet1
Probe Set ID	p	Fold Change (Treg-derived Exosome / Treg)
hp_mmu-mir-466f-3_x_st	3.82225e-10	41.0319
hp_mmu-mir-1194_st	3.27081e-08	37.2912
hp_mmu-mir-466f-1_x_st	1.88222e-07	26.328
hp_mmu-mir-466f-2_x_st	3.17013e-05	14.6561
hp_mmu-mir-297a-6_x_st	0.000472027	5.66993
hp_mmu-mir-465c-1_s_st	7.10988e-06	3.52852
hp_mmu-mir-101c_st	0.000821753	3.40026
hp_mmu-mir-466h_x_st	2.3312e-05	3.37322
hp_mmu-mir-465c-2_s_st	4.17226e-05	3.35167
hp_mmu-mir-466g_x_st	0.000792679	3.34458
hp_mmu-mir-2137_st	0.000585422	2.24403
hp_mmu-mir-466j_st	0.000788779	1.73528
hp_mmu-mir-467h_x_st	0.00166862	1.68563
hp_mmu-mir-466k_x_st	0.000230786	1.67276
hp_mmu-mir-383_st	0.00250219	1.63672
hp_mmu-mir-466f-4_x_st	0.000262263	1.63475
hp_mmu-mir-669d_st	0.00181836	1.59421
Probe Set ID	p	FOLD CHANGE (Treg-derived Exosome / Treg)
mmu-miR-195-star_st	9.8708e-10	141.75
mmu-miR-16-1-star_st	2.26015e-10	69.4183
mmu-miR-669f-5p_st	3.25647e-09	60.5129
mmu-miR-466f-5p_st	9.82359e-09	52.6497
mmu-miR-669m-5p_st	5.37935e-10	48.6848
mmu-miR-466f_st	5.85102e-07	47.6186
mmu-miR-466i-5p_st	2.1789e-10	45.3286
mmu-miR-1187_st	6.73447e-07	43.9906
mmu-miR-466j_st	3.79464e-11	43.6786
mmu-miR-665-star_st	1.9739e-10	38.83
mmu-miR-3082-5p_st	1.45117e-08	37.7453
mmu-miR-466f-3p_st	2.21893e-08	37.4503
mmu-miR-762_st	9.42543e-10	37.1855
mmu-miR-466m-5p_st	1.25094e-09	36.3833
mmu-miR-466g_st	1.84991e-08	31.2201
mmu-miR-574-5p_st	1.23392e-08	26.5299
mmu-miR-297a_st	1.83165e-09	26.2686
mmu-miR-669b_st	2.66704e-07	13.6477
mmu-miR-3098-3p_st	1.33624e-07	13.6103
mmu-miR-466h-3p_st	3.40464e-06	13.0733
mmu-miR-2137_st	1.74123e-08	12.8151
mmu-miR-346-star_st	2.61223e-07	12.3458
mmu-miR-466c-5p_st	0.000377491	11.7988
mmu-miR-1196_st	1.76288e-07	11.401
mmu-miR-466h-5p_st	3.74534e-07	10.525
mmu-miR-669e_st	9.77772e-09	10.4375
mmu-miR-574-3p_st	4.25877e-08	10.3115
mmu-miR-5128_st	3.3374e-07	7.61105
mmu-miR-149-star_st	4.21706e-07	6.96746
mmu-miR-466i-3p_st	0.000150831	6.96327
mmu-miR-346_st	6.9659e-07	6.45394
mmu-miR-669h-3p_st	8.87103e-05	5.59296
mmu-miR-5126_st	1.28585e-08	5.41389
mmu-miR-1930-star_st	1.64948e-06	5.18794
mmu-miR-669o-5p_st	3.70378e-06	5.06446
mmu-miR-5130_st	8.87612e-07	4.94565
mmu-miR-3473b_st	8.15785e-07	4.94456
mmu-miR-3077-star_st	1.14197e-07	4.8954
mmu-miR-696_st	4.27945e-06	4.82605
mmu-miR-2861_st	5.15521e-07	4.66671
mmu-miR-5110_st	0.000956996	4.21525
mmu-miR-706_st	0.000783686	3.84563
mmu-miR-3960_st	1.31776e-07	3.5531
mmu-miR-5109_st	2.42453e-06	3.20428
mmu-miR-1224_st	0.00249884	3.20058
mmu-miR-3473d_st	0.000922936	3.17101
mmu-miR-190-star_st	2.56394e-05	3.14329
mmu-miR-669c_st	0.000157035	3.04811
mmu-miR-3472_st	0.00350131	2.92832
mmu-miR-1894-5p_st	2.27204e-05	2.91699
mmu-miR-698_st	0.00106155	2.66492
mmu-miR-15a-star_st	4.23472e-05	2.29705
mmu-miR-704_st	0.00238989	2.29161
mmu-miR-451_st	0.0032944	2.16804
mmu-miR-1946a_st	0.000586739	2.10558
mmu-miR-467f_st	0.000176161	2.08225
mmu-miR-1934-star_st	0.0005511	2.08211
mmu-miR-3470a_st	0.00257179	1.67774
mmu-miR-1943-star_st	0.00128147	1.57737
mmu-miR-669m-3p_st	0.00342033	1.51768
mmu-miR-466m-3p_st	0.00337801	1.5162
mmu-miR-468_st	0.0032496	1.47944
mmu-miR-877-star_st	0.00349392	1.43345
mmu-miR-339-5p_st	0.00287557	-1.45666
mmu-miR-669a-5p_st	0.00338155	-1.6961
mmu-miR-99b_st	0.000256203	-1.79409
mmu-miR-151-3p_st	0.000447212	-2.00908
mmu-miR-1981_st	0.000857105	-2.26525
mmu-miR-1949_st	0.000966252	-2.34459
mmu-miR-378-star_st	0.000668776	-2.46523
mmu-miR-677-star_st	0.000748837	-2.52821
mmu-miR-31_st	0.000302319	-2.55206
mmu-miR-106b_st	0.00241028	-2.88343
mmu-let-7f_st	0.00232727	-3.04912
mmu-miR-106a_st	0.00177838	-3.18714
mmu-miR-700_st	5.22837e-05	-3.22446
mmu-miR-378b_st	0.002917	-3.76249
mmu-let-7c_st	3.95082e-07	-4.21681
mmu-miR-342-3p_st	0.000202413	-4.65213
mmu-miR-106b-star_st	0.000156043	-5.03342
mmu-miR-185_st	2.54448e-06	-5.04682
mmu-miR-181b_st	6.18839e-07	-5.21319
mmu-let-7b_st	1.43814e-07	-5.33816
mmu-miR-709_st	4.17136e-07	-5.39983
mmu-miR-139-5p_st	1.83478e-07	-5.40851
mmu-miR-1198-5p_st	4.78871e-05	-5.83276
mmu-miR-20b_st	1.17294e-06	-6.09289
mmu-miR-17-star_st	1.41121e-07	-6.40529
mmu-miR-146a_st	2.38079e-06	-6.52668
mmu-miR-92a_st	3.58063e-06	-6.59721
mmu-let-7d_st	6.89066e-07	-7.03254
mmu-miR-423-5p_st	8.74816e-05	-7.16685
mmu-miR-5121_st	6.10278e-07	-7.2008
mmu-miR-361_st	7.35276e-07	-7.49184
mmu-let-7g_st	1.19307e-05	-7.69529
mmu-miR-17_st	1.09192e-06	-8.01605
mmu-miR-150_st	1.46368e-07	-9.04011
mmu-miR-23a_st	1.63292e-05	-9.26466
mmu-miR-150-star_st	5.41253e-07	-9.48233
mmu-miR-16_st	1.96457e-06	-9.60665
mmu-let-7e_st	3.89676e-08	-10.5261
mmu-miR-744_st	1.26153e-05	-10.6842
mmu-miR-342-5p_st	4.18306e-05	-10.9546
mmu-miR-23b_st	1.19787e-08	-11.0591
mmu-miR-320_st	1.42288e-06	-11.7573
mmu-miR-423-3p_st	2.15935e-07	-12.3608
mmu-miR-93_st	6.86304e-07	-13.3185
mmu-miR-674_st	4.14991e-08	-13.4057
mmu-let-7a_st	9.09533e-06	-16.2438
mmu-miR-24_st	3.40484e-07	-17.7453
mmu-miR-107_st	4.05012e-09	-19.0183
mmu-miR-191_st	3.18454e-05	-19.4017
mmu-miR-26a_st	8.96117e-06	-20.7545
mmu-miR-652_st	4.89661e-09	-22.3545
mmu-miR-378_st	3.14669e-09	-22.8784
mmu-miR-15b_st	1.36115e-09	-23.7137
mmu-miR-103_st	5.43787e-07	-28.4666
mmu-miR-140-star_st	1.1821e-10	-40.92
mmu-miR-181a_st	4.36405e-09	-42.927
