# Supplementary material for: MicroRNA-Containing T-Regulatory-Cell-Derived Exosomes Suppress Pathogenic T Helper 1 Cells
Source: Immunity. 2014 Jul 17;41(1):89–103. doi: 10.1016/j.immuni.2014.05.019 (PMC4104030; doi:10.1016/j.immuni.2014.05.019)
Supplement: Table S2. mRNA Transcripts in Treg-Cell-Derived Exosomes — A list of selected mRNAs identified in Treg-cell-derived exosomes with fold change of mRNA expression relative to mRNA expression in parental Treg cells. Related to Figure 1. [file mmc3.xlsx]

## Sheet: Sheet1
	Symbol	Entrez Gene ID for Mouse	p	Fold chnage (Treg-derived Exosome / Treg)	Entrez Gene Name
	AGO3	214150	0.000270307	3.477	argonaute RISC catalytic component 3
	ALDH8A1	237320	1.3429e-05	4.129	aldehyde dehydrogenase 8 family, member A1
	ALDOB	230163	0.000169674	2.826	aldolase B, fructose-bisphosphate
	ALDOC	11676	4.1376e-06	2.061	aldolase C, fructose-bisphosphate
	C5	15139	1.27803e-06	2.503	complement component 5
	C9	12279	2.2194e-05	2.866	complement component 9
			6.65229e-05
	CNTN2	21367	0.000155283	3.236	contactin 2 (axonal)
	CNTNAP2	66797	1.14701e-05	11.318	contactin associated protein-like 2
	CNTNAP4	170571	0.00833103	2.674	contactin associated protein-like 4
			0.000346246
	EPHA1	13835	1.45634e-05	2.427	EPH receptor A1
	EPHA2	13836	3.01127e-07	2.367	EPH receptor A2
	EPHA4	13838	7.65293e-05	3.434	EPH receptor A4
	EPHA5	13839	2.52785e-06	3.378	EPH receptor A5
	EPHA7	13841	0.000105036	2.353	EPH receptor A7
	EPHA10	230735	7.54097e-07	2.208	EPH receptor A10
	EPHB2	13844	2.08879e-06	3.459	EPH receptor B2
	EPHB3	13845	3.43079e-05	3.101	EPH receptor B3
	EPHB4	13846	0.000676545	2.597	EPH receptor B4
	FBLN1	14114	0.000501662	2.026	fibulin 1
	FBLN2	14115	0.000836657	2.913	fibulin 2
	FBLN5	23876	9.55514e-08	2.744	fibulin 5
	FBN1	14118	7.98594e-06	3.711	fibrillin 1
	FBN2	14119	1.0641e-07	5.391	fibrillin 2
	GABRA1	14394	2.67438e-06	2.210	gamma-aminobutyric acid (GABA) A receptor, alpha 1
	GABRA3	14396	0.00135145	2.504	gamma-aminobutyric acid (GABA) A receptor, alpha 3
	GABRA6	14399	0.011561	2.724	gamma-aminobutyric acid (GABA) A receptor, alpha 6
	GABRB1	14400	6.00063e-05	3.620	gamma-aminobutyric acid (GABA) A receptor, beta 1
	GABRB2	14401	0.00188194	2.500	gamma-aminobutyric acid (GABA) A receptor, beta 2
	GABRB3	14402	0.00222514	2.179	gamma-aminobutyric acid (GABA) A receptor, beta 3
	GABRG3	14407	9.24254e-06	2.481	gamma-aminobutyric acid (GABA) A receptor, gamma 3
	GABRP	216643	3.80245e-07	2.855	gamma-aminobutyric acid (GABA) A receptor, pi
	GAD1	14415	5.40615e-06	2.068	glutamate decarboxylase 1 (brain, 67kDa)
	GAD2	14417	5.4895e-06	3.488	glutamate decarboxylase 2 (pancreatic islets and brain, 65kDa)
	GAS1	14451	4.91582e-09	2.290	growth arrest-specific 1
	GAS2	14453	0.000603748	3.416	growth arrest-specific 2
	GAS6	14456	0.0109926	3.138	growth arrest-specific 6
	GAS8	104346	0.000281056	3.356	growth arrest-specific 8
	GAS2L1	78926	6.85619e-07	2.650	growth arrest-specific 2 like 1
	GAS2L2	237891	0.000130715	2.028	growth arrest-specific 2 like 2
	GAS2L3	237436	0.000776255	3.344	growth arrest-specific 2 like 3
	GJA1	14609	0.000812022	5.129	gap junction protein, alpha 1, 43kDa
	GJA3	14611	1.22087e-08	2.672	gap junction protein, alpha 3, 46kDa
	GJA4	14612	0.00663071	3.024	gap junction protein, alpha 4, 37kDa
	GJA10	14610	3.86408e-08	2.248	gap junction protein, alpha 10, 62kDa
	GJB3	14620	0.00061693	2.951	gap junction protein, beta 3, 31kDa
	GJC1	14615	0.00937773	2.078	gap junction protein, gamma 1, 45kDa
	GJC2	118454	0.00372973	2.974	gap junction protein, gamma 2, 47kDa
	GJD2	14617	6.073e-07	2.557	gap junction protein, delta 2, 36kDa
	GPR12	14738	0.0206123	3.677	G protein-coupled receptor 12
	GPR20	239530	8.84233e-06	2.048	G protein-coupled receptor 20
	GPR25	383563	9.25992e-06	2.027	G protein-coupled receptor 25
	GPR26	233919	0.000960228	2.585	G protein-coupled receptor 26
	GPR31	436440	0.000660065	7.577	G protein-coupled receptor 31
	GPR37	14763	0.000729461	2.298	G protein-coupled receptor 37 (endothelin receptor type B-like)
	GPR39	71111	1.49059e-07	2.291	G protein-coupled receptor 39
	GPR56	14766	5.99974e-07	2.652	G protein-coupled receptor 56
	GPR61	229714	6.39159e-08	2.273	G protein-coupled receptor 61
	GPR75	237716	4.64414e-05	2.611	G protein-coupled receptor 75
	GPR85	64450	0.0141124	3.515	G protein-coupled receptor 85
	GPR97	54672	7.29097e-05	2.048	G protein-coupled receptor 97
	GPR110	77596	2.89967e-05	2.458	G protein-coupled receptor 110
	GPR123	52389	3.26786e-06	4.083	G protein-coupled receptor 123
	GPR124	78560	0.0169669	2.013	G protein-coupled receptor 124
	GPR125	70693	7.61841e-05	2.840	G protein-coupled receptor 125
	GPR126	215798	1.21446e-06	2.201	G protein-coupled receptor 126
	GPR150	238725	0.000228051	2.764	G protein-coupled receptor 150
	GPR152	269053	0.00768186	2.597	G protein-coupled receptor 152
	GPR153	100129	2.12685e-05	3.182	G protein-coupled receptor 153
	GPR162	14788	1.64018e-07	3.351	G protein-coupled receptor 162
	GPR179	217143	8.26575e-06	3.126	G protein-coupled receptor 179
	GPR37L1	171469	7.66115e-05	2.080	G protein-coupled receptor 37 like 1
	GPRC5A	232431	0.000114691	3.348	G protein-coupled receptor, family C, group 5, member A
	GPRC5D	93746	0.000140334	3.264	G protein-coupled receptor, family C, group 5, member D
	GPRC6A	210198	3.23328e-09	3.360	G protein-coupled receptor, family C, group 6, member A
	GPRIN1	26913	4.907e-05	2.960	G protein regulated inducer of neurite outgrowth 1
	GPRIN2	432839	0.000333321	2.199	G protein regulated inducer of neurite outgrowth 2
	GRIK3	14807	5.73492e-06	2.643	glutamate receptor, ionotropic, kainate 3
	GRIN1	14810	8.51964e-05	4.005	glutamate receptor, ionotropic, N-methyl D-aspartate 1
	GRIN2B	14812	0.0283278	2.619	glutamate receptor, ionotropic, N-methyl D-aspartate 2B
	GRIN2C	14813	0.000237109	2.093	glutamate receptor, ionotropic, N-methyl D-aspartate 2C
	GRIN2D	14814	0.000112257	2.077	glutamate receptor, ionotropic, N-methyl D-aspartate 2D
	GRIN3A	242443	2.1968e-07	5.620	glutamate receptor, ionotropic, N-methyl-D-aspartate 3A
	GRIP1	74053	1.32908e-07	2.757	glutamate receptor interacting protein 1
	GRIP2	243547	0.00260163	2.961	glutamate receptor interacting protein 2
	GRM2	108068	2.99099e-06	3.230	glutamate receptor, metabotropic 2
	GRM3	108069	0.000193645	2.997	glutamate receptor, metabotropic 3
	GRM4	268934	5.0663e-07	2.754	glutamate receptor, metabotropic 4
	GRM5	108071	0.0287714	5.921	glutamate receptor, metabotropic 5
	GRM7	108073	0.0134793	2.553	glutamate receptor, metabotropic 7
	HOXA1	15394	0.000307438	2.077	homeobox A1
	HOXA3	15400	0.00166265	2.529	homeobox A3
	HOXA5	15402	0.000482348	2.025	homeobox A5
	HOXA9	15405	3.82227e-06	3.822	homeobox A9
	HOXA10	15395	4.76061e-06	3.699	homeobox A10
	HOXB1	15407	8.8263e-06	4.577	homeobox B1
	HOXB2	103889	0.00022402	2.586	homeobox B2
	HOXB3	15410	0.000341521	3.815	homeobox B3
	HOXB9	15417	0.0279468	2.252	homeobox B9
	HOXC5	15424	2.16846e-07	2.533	homeobox C5
	HOXC6	15425	9.67423e-07	3.110	homeobox C6
	HOXC8	15426	0.0073975	5.618	homeobox C8
	HOXC11	209448	3.13319e-06	3.451	homeobox C11
	HOXD8	15437	2.55955e-07	2.223	homeobox D8
	HOXD13	15433	5.10197e-07	2.141	homeobox D13
	IGF2	16002	1.27828e-05	3.866	insulin-like growth factor 2 (somatomedin A)
	IGF1R	16001	1.87495e-10	5.761	insulin-like growth factor 1 receptor
	IGF2BP2	319765	1.06767e-07	2.849	insulin-like growth factor 2 mRNA binding protein 2
	IGFBP7	29817	8.511e-05	2.301	insulin-like growth factor binding protein 7
	IL2	16183	5.20523e-07	2.112	interleukin 2
	IL5	16191	4.38563e-06	2.236	interleukin 5 (colony-stimulating factor, eosinophil)
	IL9	16198	0.000265967	2.757	interleukin 9
	IL24	93672	0.000414229	2.188	interleukin 24
	IL12A	16159	0.00115858	2.501	interleukin 12A (natural killer cell stimulatory factor 1, cytotoxic lymphocyte maturation factor 1, p35)
	IL13RA2	16165	0.014693	2.398	interleukin 13 receptor, alpha 2
	IL17A	16171	7.55078e-09	2.136	interleukin 17A
	IL22RA1	230828	1.70648e-08	2.988	interleukin 22 receptor, alpha 1
	IL22RA2	237310	0.000166836	2.187	interleukin 22 receptor, alpha 2
	IL31RA	218624	0.000299976	2.960	interleukin 31 receptor A
	IL36A	54448	3.16688e-07	2.954	interleukin 36, alpha
	IL36B	69677	2.84911e-09	3.687	interleukin 36, beta
	IL36G	215257	6.32935e-08	4.857	interleukin 36, gamma
	IL36RN	54450	1.15652e-06	3.707	interleukin 36 receptor antagonist
	IL5RA	16192	0.0102823	2.262	interleukin 5 receptor, alpha
	INHBA	16323	1.71081e-06	3.872	inhibin, beta A
	INHBB	16324	0.00380468	2.895	inhibin, beta B
	INHBC	16325	0.000159712	3.663	inhibin, beta C
	INHBE	16326	1.48426e-09	2.843	inhibin, beta E
	ITGA3	16400	8.22386e-06	3.142	integrin, alpha 3 (antigen CD49C, alpha 3 subunit of VLA-3 receptor)
	ITGA5	16402	7.27742e-05	2.148	integrin, alpha 5 (fibronectin receptor, alpha polypeptide)
	ITGA9	104099	0.000126176	2.827	integrin, alpha 9
	ITGB6	16420	0.00586832	2.653	integrin, beta 6
	JPH2	59091	0.000423422	3.185	junctophilin 2
	JPH3	57340	3.37547e-06	2.609	junctophilin 3
	JPH4	319984	0.000600588	2.406	junctophilin 4
	KCNA1	16485	4.79083e-05	3.555	potassium voltage-gated channel, shaker-related subfamily, member 1 (episodic ataxia with myokymia)
	KCNA2	16490	5.50215e-06	2.310	potassium voltage-gated channel, shaker-related subfamily, member 2
	KCNA6	16494	2.39286e-05	2.714	potassium voltage-gated channel, shaker-related subfamily, member 6
	KCNA7	16495	0.00282039	2.289	potassium voltage-gated channel, shaker-related subfamily, member 7
	KCNAB3	16499	0.0166747	2.645	potassium voltage-gated channel, shaker-related subfamily, beta member 3
	KCNB1	16500	0.0304723	3.450	potassium voltage-gated channel, Shab-related subfamily, member 1
	KCNC3	16504	0.000481769	3.258	potassium voltage-gated channel, Shaw-related subfamily, member 3
	KCNC4	99738	0.000167164	2.037	potassium voltage-gated channel, Shaw-related subfamily, member 4
	KCND1	16506	5.37992e-07	2.479	potassium voltage-gated channel, Shal-related subfamily, member 1
	KCND2	16508	2.88719e-06	7.445	potassium voltage-gated channel, Shal-related subfamily, member 2
	KCND3	56543	2.74752e-05	3.019	potassium voltage-gated channel, Shal-related subfamily, member 3
	KCNE4	57814	8.65506e-05	2.411	potassium voltage-gated channel, Isk-related family, member 4
	KCNF1	382571	0.000377296	2.422	potassium voltage-gated channel, subfamily F, member 1
	KCNG4	66733	2.08301e-07	2.708	potassium voltage-gated channel, subfamily G, member 4
	KCNH1	16510	1.99786e-06	5.343	potassium voltage-gated channel, subfamily H (eag-related), member 1
	KCNH3	16512	0.00016048	3.504	potassium voltage-gated channel, subfamily H (eag-related), member 3
	KCNH8	211468	1.3987e-06	3.469	potassium voltage-gated channel, subfamily H (eag-related), member 8
	KCNIP1	70357	0.0025877	2.777	Kv channel interacting protein 1
	KCNIP3	56461	0.000414569	2.297	Kv channel interacting protein 3, calsenilin
	KCNIP4	80334	1.68299e-07	2.401	Kv channel interacting protein 4
	KCNJ1	56379	2.2195e-05	2.269	potassium inwardly-rectifying channel, subfamily J, member 1
	KCNJ6	16522	3.2857e-06	2.308	potassium inwardly-rectifying channel, subfamily J, member 6
	KCNJ9	16524	0.00042563	2.811	potassium inwardly-rectifying channel, subfamily J, member 9
	KCNJ11	16514	2.3418e-06	2.536	potassium inwardly-rectifying channel, subfamily J, member 11
	KCNJ14	211480	3.14722e-06	2.101	potassium inwardly-rectifying channel, subfamily J, member 14
	KCNK1	16525	6.2323e-05	2.038	potassium channel, subfamily K, member 1
	KCNK5	16529	3.00698e-06	2.513	potassium channel, subfamily K, member 5
	KCNK7	16530	0.00289444	2.626	potassium channel, subfamily K, member 7
	KCNK10	72258	0.00352806	2.409	potassium channel, subfamily K, member 10
	KCNK16	74571	0.000134499	2.066	potassium channel, subfamily K, member 16
	KCNMA1	16531	1.3973e-06	6.501	potassium large conductance calcium-activated channel, subfamily M, alpha member 1
	KCNMB1	16533	1.6025e-05	2.059	potassium large conductance calcium-activated channel, subfamily M, beta member 1
	KCNMB2	72413	1.81198e-07	2.098	potassium large conductance calcium-activated channel, subfamily M, beta member 2
	KCNN1	84036	0.0192059	2.567	potassium intermediate/small conductance calcium-activated channel, subfamily N, member 1
	KCNQ1	16535	0.0128541	2.554	potassium voltage-gated channel, KQT-like subfamily, member 1
	KCNQ2	16536	7.99552e-06	3.939	potassium voltage-gated channel, KQT-like subfamily, member 2
	KCNQ4	60613	9.94017e-05	2.887	potassium voltage-gated channel, KQT-like subfamily, member 4
	KCNS3	238076	0.000701957	2.102	potassium voltage-gated channel, delayed-rectifier, subfamily S, member 3
	KCNT1	227632	0.03151	2.239	potassium channel, subfamily T, member 1
	KCNV1	67498	1.85195e-05	2.070	potassium channel, subfamily V, member 1
	KCTD1	106931	0.00797678	2.162	potassium channel tetramerisation domain containing 1
	KCTD7	212919	5.96288e-06	2.370	potassium channel tetramerisation domain containing 7
	KCTD11	216858	0.00359657	2.217	potassium channel tetramerisation domain containing 11
	KCTD14	233529	0.000101975	2.367	potassium channel tetramerisation domain containing 14
	KIF6	319991	0.00556093	3.345	kinesin family member 6
	KIF11	16551	0.0192233	2.021	kinesin family member 11
	KIF15	209737	0.000183025	3.276	kinesin family member 15
	KIF17	16559	0.000518048	2.910	kinesin family member 17
	KIF24	109242	8.72575e-06	2.563	kinesin family member 24
	KIF13A	16553	0.00128522	3.549	kinesin family member 13A
	KIF21A	16564	0.0120875	3.327	kinesin family member 21A
	KIF26A	668303	2.49295e-07	3.058	kinesin family member 26A
	KIF2C	73804	0.0204828	3.171	kinesin family member 2C
	KIFC1	100502766|16580	0.000168089	2.012	kinesin family member C1
	KIFC3	16582	0.0318066	2.111	kinesin family member C3
	LAMA3	16774	0.00565408	2.937	laminin, alpha 3
	LAMA5	16776	0.00524648	3.174	laminin, alpha 5
	LAMB1	16777	0.000122301	2.784	laminin, beta 1
	Map2	17756	4.3108e-05	2.144	microtubule-associated protein 2
	MAP6	17760	0.00151839	2.012	microtubule-associated protein 6
	MAP9	213582	4.81689e-06	3.371	microtubule-associated protein 9
	MAP1A	17754	1.83785e-07	4.564	microtubule-associated protein 1A
	MAP1B	17755	0.00619388	3.013	microtubule-associated protein 1B
	MUC1	17829	0.0143854	2.412	mucin 1, cell surface associated
	MUC13	17063	0.0214575	2.443	mucin 13, cell surface associated
	MUC20	224116	6.0989e-06	2.347	mucin 20, cell surface associated
	MUC5AC	74180	2.92012e-05	2.010	mucin 5AC, oligomeric mucus/gel-forming
	Muc5ac	17833	0.0231603	2.282	mucin 5, subtypes A and C, tracheobronchial/gastric
	MYBPC1	109272	6.83565e-08	3.646	myosin binding protein C, slow type
	MYBPC3	17868	1.40114e-06	3.391	myosin binding protein C, cardiac
	MYH1	17879	8.38971e-06	5.381	myosin, heavy chain 1, skeletal muscle, adult
	MYH10	77579	0.00174692	2.272	myosin, heavy chain 10, non-muscle
	MYH11	17880	7.91922e-05	2.574	myosin, heavy chain 11, smooth muscle
	MYH14	71960	0.000141779	2.392	myosin, heavy chain 14, non-muscle
	MYL3	17897	0.000283738	4.027	myosin, light chain 3, alkali; ventricular, skeletal, slow
	MYL4	17896	0.0357744	3.876	myosin, light chain 4, alkali; atrial, embryonic
	MYL10	59310	4.83409e-05	3.948	myosin, light chain 10, regulatory
	MYO1A	432516	0.0131249	2.786	myosin IA
	MYO1B	17912	9.45291e-05	2.079	myosin IB
	MYO1D	338367	0.000102394	3.403	myosin ID
	MYO1E	71602	2.85457e-05	2.773	myosin IE
	MYO3A	667663	0.000191544	2.164	myosin IIIA
	MYO7B	17922	0.000145768	2.655	myosin VIIB
	NEUROG1	18014	1.05731e-05	2.276	neurogenin 1
	NEUROG2	11924	3.70415e-07	2.467	neurogenin 2
	NEUROG3	11925	4.27677e-06	4.272	neurogenin 3
	NR2E1	21907	1.46009e-06	2.421	nuclear receptor subfamily 2, group E, member 1
	NR2E3	23958	5.69095e-05	2.896	nuclear receptor subfamily 2, group E, member 3
	NR2F2	11819	9.30216e-05	3.211	nuclear receptor subfamily 2, group F, member 2
	NR4A2	18227	8.30969e-05	2.872	nuclear receptor subfamily 4, group A, member 2
	NR4A3	18124	0.000431498	2.416	nuclear receptor subfamily 4, group A, member 3
	NR5A1	26423	4.765e-06	2.708	nuclear receptor subfamily 5, group A, member 1
	NR5A2	26424	0.00213237	7.228	nuclear receptor subfamily 5, group A, member 2
	NR6A1	14536	1.07092e-07	2.180	nuclear receptor subfamily 6, group A, member 1
	P2RX1	18436	3.51946e-05	2.650	purinergic receptor P2X, ligand-gated ion channel, 1
	P2RX2	231602	2.02036e-05	2.385	purinergic receptor P2X, ligand-gated ion channel, 2
	P2RX3	228139	0.000883159	2.727	purinergic receptor P2X, ligand-gated ion channel, 3
	P2RX4	18438	1.56516e-05	3.215	purinergic receptor P2X, ligand-gated ion channel, 4
	P2RX6	18440	0.00182343	3.091	purinergic receptor P2X, ligand-gated ion channel, 6
	PLA2G1B	18778	0.00144839	2.282	phospholipase A2, group IB (pancreas)
	Pla2g2a	18780	0.0261706	2.564	phospholipase A2, group IIA (platelets, synovial fluid)
	PLA2G2C	18781	0.0300838	3.268	phospholipase A2, group IIC
	PLA2G2D	18782	0.00450776	3.257	phospholipase A2, group IID
	PLA2G2E	26970	0.00015957	2.036	phospholipase A2, group IIE
	PLA2G2F	26971	0.00159087	3.118	phospholipase A2, group IIF
	PLA2G4E	329502	0.00770348	2.117	phospholipase A2, group IVE
	PLA2R1	18779	2.7609e-07	3.115	phospholipase A2 receptor 1, 180kDa
	Prss2	22072	2.95448e-06	2.394	protease, serine, 2
	PRSS22	70835	4.70139e-05	2.922	protease, serine, 22
	PRSS36	77613	0.000103377	2.559	protease, serine, 36
	PRSS41	71003	0.00115904	2.885	protease, serine, 41
	PRSS50	235631	6.408e-05	2.032	protease, serine, 50
	PRSS55	71037	0.045404	2.902	protease, serine, 55
	SDC1	20969	5.65929e-06	2.449	syndecan 1
	SDC2	15529	0.0001729	2.435	syndecan 2
	SDC3	20970	0.00202715	4.003	syndecan 3
	TENM1	23963	0.0375076	3.542	teneurin transmembrane protein 1
	TENM3	23965	1.66714e-05	3.782	teneurin transmembrane protein 3
	TENM4	23966	0.000676307	4.562	teneurin transmembrane protein 4
	TMED5	73130	4.45009e-07	8.072	transmembrane emp24 protein transport domain containing 5
	TMEFF2	56363	8.218e-07	2.494	transmembrane protein with EGF-like and two follistatin-like domains 2
	TMEM25	71687	1.70909e-06	2.500	transmembrane protein 25
	TMEM37	170706	0.0248065	2.050	transmembrane protein 37
	TMEM40	94346	5.1358e-05	3.452	transmembrane protein 40
	TMEM43	74122	0.000906155	2.182	transmembrane protein 43
	TMEM44	224090	1.18336e-07	4.576	transmembrane protein 44
	TMEM56	99887	0.000277044	2.218	transmembrane protein 56
	TMEM72	319776	1.64249e-07	2.357	transmembrane protein 72
	TMEM100	67888	2.76628e-07	4.547	transmembrane protein 100
	TMEM108	81907	3.67467e-07	2.224	transmembrane protein 108
	TMEM116	77462	8.73564e-06	3.435	transmembrane protein 116
	TMEM119	231633	7.1178e-07	3.067	transmembrane protein 119
	TMEM144	70652	2.09037e-05	2.346	transmembrane protein 144
	TMEM171	380863	0.000223958	2.905	transmembrane protein 171
	TMEM201	230917	0.00097237	4.215	transmembrane protein 201
	TMEM204	407831	2.14307e-07	2.825	transmembrane protein 204
	TMEM207	100043057	0.000144605	2.836	transmembrane protein 207
	TMEM231	234740	0.0249647	2.042	transmembrane protein 231
	TMEM258	69038	1.65295e-05	2.091	transmembrane protein 258
	TMEM132A	98170	0.000370394	2.869	transmembrane protein 132A
	TMEM132C	208213	9.86566e-06	2.531	transmembrane protein 132C
	TMEM132E	270893	0.000467253	2.155	transmembrane protein 132E
	TMEM150A	232086	3.05984e-05	2.080	transmembrane protein 150A
	TMEM150C	231503	0.00483239	2.033	transmembrane protein 150C
	TMEM184A	231832	0.0169873	3.290	transmembrane protein 184A
	TMEM38A	74166	5.30507e-07	2.309	transmembrane protein 38A
	TMEM39A	67846	0.000795101	3.179	transmembrane protein 39A
	TMEM45A	56277	0.029166	2.420	transmembrane protein 45A
	TMEM8B	242409	1.30034e-05	3.028	transmembrane protein 8B
	TMEM8C	66139	0.000542953	2.302	transmembrane protein 8C
	TMPRSS2	50528	0.0036522	3.296	transmembrane protease, serine 2
	TMPRSS5	80893	0.00789536	2.543	transmembrane protease, serine 5
	TMPRSS6	71753	0.0293655	2.342	transmembrane protease, serine 6
	TMPRSS15	19146	0.000412914	2.943	transmembrane protease, serine 15
	TMPRSS11E	243084	1.76391e-06	3.684	transmembrane protease, serine 11E
	TRIM2	80890	0.0070057	2.655	tripartite motif containing 2
	TRIM9	94090	0.00293758	2.198	tripartite motif containing 9
	TRIM10	19824	5.76584e-07	2.307	tripartite motif containing 10
	TRIM29	72169	2.60569e-06	2.437	tripartite motif containing 29
	TRIM31	224762	4.17499e-06	2.316	tripartite motif containing 31
	TRIM40	195359	1.46905e-05	2.036	tripartite motif containing 40
	TRIM60	234329	3.34796e-06	3.467	tripartite motif containing 60
	TRIM71	636931	0.000663156	2.210	tripartite motif containing 71, E3 ubiquitin protein ligase
	TRIM72	434246	2.90306e-06	2.209	tripartite motif containing 72
	TRPC3	22065	8.35525e-07	2.081	transient receptor potential cation channel, subfamily C, member 3
	TRPC4	22066	0.0326034	3.378	transient receptor potential cation channel, subfamily C, member 4
	TRPC7	26946	0.0271275	3.368	transient receptor potential cation channel, subfamily C, member 7
	TRPM1	17364	1.99621e-05	2.157	transient receptor potential cation channel, subfamily M, member 1
	TRPM2	28240	0.000167453	2.044	transient receptor potential cation channel, subfamily M, member 2
	TRPM3	226025	0.000499942	4.612	transient receptor potential cation channel, subfamily M, member 3
	TRPM6	225997	0.0372575	2.800	transient receptor potential cation channel, subfamily M, member 6
	TRPV4	63873	1.18712e-06	2.740	transient receptor potential cation channel, subfamily V, member 4
	TRPV6	64177	0.000515039	2.785	transient receptor potential cation channel, subfamily V, member 6
	TSPAN1	66805	0.000406638	2.727	tetraspanin 1
	TSPAN2	70747	2.12406e-05	2.097	tetraspanin 2
	TSPAN7	21912	5.5385e-05	2.256	tetraspanin 7
	TSPAN31	67125	0.00185236	6.546	tetraspanin 31
	TSPAN33	232670	0.00194212	2.133	tetraspanin 33
