# Supplementary material for: MicroRNA-Containing T-Regulatory-Cell-Derived Exosomes Suppress Pathogenic T Helper 1 Cells
Source: Immunity. 2014 Jul 17;41(1):89–103. doi: 10.1016/j.immuni.2014.05.019 (PMC4104030; doi:10.1016/j.immuni.2014.05.019)
Supplement: Table S3. Transcriptional Changes in Dicer–/– T Cells after Coculture with WT Treg Cells — mRNA and miRNA expression in Dicer–/– T cells after culturing with WT Treg cells, relative to Dicer–/– T cells cultured alone. Related to Figure 3. [file mmc4.xlsx]

## Sheet: Sheet1
	Probe Set ID	Gene Symbol	Entrez Gene ID	Fold Change (Dicer–/– + Treg/Dicer–/-)		Probe Set ID	Fold Change (Dicer–/– + Treg/Dicer–/-)
	1427624_s_at	Il22 /// Iltifb	116849///50929	-15.9534		mmu-let-7b_st	6.53002
	1455034_at	Nr4a2	18227	-12.9559		mmu-miR-155_st	3.62372
	1449990_at	Il2	16183	-12.432		mmu-let-7d_st	3.32023
	1421672_at	Il17a	16171	-9.25772
	1426037_a_at	Rgs16	19734	-7.38836
	1450750_a_at	Nr4a2	18227	-7.42928
	1425005_at	Klrc1	16641	-8.64014
	1419561_at	Ccl3	20302	-7.24849
	1447863_s_at	Nr4a2	18227	-4.71463
	1425947_at	Ifng	15978	-5.88952
	1416957_at	Pou2af1	18985	-5.49037
	1417444_at	E2f5	13559	-4.84724
	1438148_at	Cxcl3	330122	-5.48713
	1450863_a_at	Dclk1	13175	-5.4201
	1416710_at	Tmem35	67564	-4.4552
	1418930_at	Cxcl10	15945	-4.70494
	1451289_at	Dclk1	13175	-4.84257
	1427429_at	Csf2	12981	-4.48265
	1450334_at	Il21	60505	-4.72987
	1415922_s_at	Marcksl1	17357	-4.40586
	1417262_at	Ptgs2	19225	-4.78178
	1419412_at	Xcl1	16963	-4.11019
	1437226_x_at	Marcksl1	17357	-4.29147
	1417420_at	Ccnd1	12443	-4.32433
	1419534_at	Olr1	108078	-3.90212
	1417487_at	Fosl1	14283	-3.90079
	1424271_at	Dclk1	13175	-3.23102
	1455265_a_at	Rgs16	19734	-4.61677
	1424727_at	Ccr5	12774	-3.73796
	1434286_at	Trps1	83925	-3.53966
	1421578_at	Ccl4	20303	-3.97825
	1447830_s_at	Rgs2	19735	-3.35926
	1449530_at	Trps1	83925	-3.62432
	1418449_at	Lad1	16763	-3.74552
	1426243_at	Cth	107869	-3.69278
	1439516_at	2610201A13Rik	70434	-3.66803
	1436826_at	Tmtc3	237500	-3.33543
	1418872_at	Abcb1b	18669	-3.76655
	1451191_at	Crabp2	12904	-3.48066
	1426300_at	Alcam	11658	-3.16579
	1419083_at	Tnfsf11	21943	-3.18282
	1424305_at	Igj	16069	-2.92636
	1450298_at	Tnfsf14	50930	-3.28033
	1426607_at	Gm7120	633640	-3.02204
	1433902_at	Kbtbd8	243574	-3.25294
	1438201_at	Pdp1	381511	-3.45855
	1436659_at	Dclk1	13175	-3.78728
	1436387_at	C330006P03Rik /// Homer1	26556///320588	-3.20218
	1422610_s_at	Igf2bp3	140488	-3.23589
	1448740_at	Rangrf	57785	-3.11244
	1454659_at	Dctd	320685	-3.16235
	1434298_at	Zeb2	24136	-3.08773
	1452092_at	Chst15	77590	-3.24222
	1431591_s_at	Gm9706 /// Isg15	100038882///677168	-3.17126
	1433575_at	Sox4	20677	-2.91987
	1451791_at	Tfpi	21788	-3.01213
	1431768_a_at	Prmt3	71974	-3.04241
	1455048_at	Igsf3	78908	-3.24332
	1428800_a_at	Pus7l	78895	-2.88011
	1449361_at	Tbx21	57765	-3.11817
	1435627_x_at	Marcksl1	17357	-3.06894
	1435333_at	Ndufaf4	68493	-2.8221
	1449835_at	Pdcd1	18566	-3.14482
	1438796_at	Nr4a3	18124	-3.18196
	1435402_at	Gramd1b	235283	-2.96118
	1450687_at	Igf2bp3	140488	-3.49079
	1418126_at	Ccl5	20304	-3.16216
	1435415_x_at	Marcksl1	17357	-3.22326
	1430034_at	Cct4	12464	-2.91698
	1419004_s_at	Bcl2a1a /// Bcl2a1b /// Bcl2a1d	12044///12045///12047	-3.07813
	1421260_a_at	Srm	20810	-2.98972
	1455049_at	Igsf3	78908	-3.1349
	1427277_at	Six1	20471	-2.61202
	1438530_at	Tfpi	21788	-2.61103
	1452414_s_at	Ccdc86	108673	-2.87804
	1415874_at	Spry1	24063	-2.95469
	1450731_s_at	Tnfrsf21	94185	-2.8129
	1449996_a_at	Tpm3	59069	-2.70489
	1436486_x_at	Whrn	73750	-2.70097
	1433583_at	Zfp365	216049	-2.6493
	1451199_at	Qtrtd1	106248	-2.80044
	1422861_s_at	Pdlim5	56376	-2.74324
	1437466_at	Alcam	11658	-3.2008
	1455841_s_at	Grwd1	101612	-2.80289
	1452349_x_at	Ifi205 /// Mnda	226695///381308	-2.95156
	1427985_at	Spin4	270624	-2.38762
	1450089_a_at	Srprb	20818	-2.67789
	1450330_at	Il10	16153	-2.7204
	1450735_at	Pno1	66249	-2.87793
	1449926_at	Cd70	21948	-3.05432
	1450786_x_at	Pdlim5	56376	-2.68669
	1439897_at	Nebl	74103	-2.54828
	1424792_at	Rpp40	208366	-2.50385
	1427490_at	Abcb7	11306	-2.5092
	1437279_x_at	Sdc1	20969	-2.59129
	1428705_at	1700007K13Rik	69327	-2.90097
	1421895_at	Eif2s3x /// Gm2223	100039419///26905	-2.6961
	1434228_at	Pdp1	381511	-2.84227
	1437500_at	Noc3l	57753	-2.47934
	1454731_at	Myo10	17909	-2.61476
	1416886_at	C1d	57316	-2.5239
	1419248_at	Rgs2	19735	-2.89012
	1456541_x_at	Atad3a	108888	-2.75658
	1460245_at	Klrd1	16643	-2.75021
	1419122_at	Mettl1	17299	-2.63225
	1452521_a_at	Plaur	18793	-2.71438
	1456844_at	Camk2d	108058	-2.12617
	1425745_a_at	Tacc2	57752	-2.85478
	1421744_at	Tnfsf4	22164	-2.83598
	1435542_s_at	Cttnbp2nl	80281	-2.50805
	1454197_a_at	Ccdc86	108673	-2.93382
	1460370_at	Top1mt	72960	-2.50803
	1438178_x_at	Atad3a	108888	-2.69464
	1426301_at	Alcam	11658	-2.78149
	1434357_a_at	Kpnb1	16211	-2.62036
	1427683_at	Egr2	13654	-2.63316
	1460207_s_at	E2f5	13559	-2.7599
	1453977_at	Exoc4	20336	-2.35947
	1416645_a_at	Afp	11576	-2.46194
	1435252_at	B3galt6	117592	-2.28451
	1424211_at	Slc25a33	70556	-2.74349
	1437467_at	Alcam	11658	-2.59334
	1417089_a_at	Ckmt1	12716	-2.56732
	1423473_at	2002-09-01	18000	-2.63015
	1438214_at	Trps1	83925	-2.55591
	1423358_at	Ece2	107522	-2.52602
	1450871_a_at	Bcat1	12035	-2.62743
	1422286_a_at	Tgif1	21815	-2.47493
	1427682_a_at	Egr2	13654	-2.60061
	1423156_at	Gnpnat1	54342	-2.50869
	1417212_at	Fam195a	68241	-2.66038
	1421869_at	Trim44	80985	-2.20636
	1432646_a_at	2900097C17Rik	347740	-2.5896
	1427954_at	BC048403	270802	-2.26339
	1418078_at	Psme3	19192	-2.38392
	1417311_at	Crip2	68337	-2.6287
	1455599_at	Gfod1	328232	-2.36516
	1426405_at	Rnf11	29864	-2.27515
	1450650_at	Myo10	17909	-2.52578
	1418915_at	Mmachc	67096	-2.51059
	1455863_at	Spata5l1	214616	-2.13913
	1418074_at	St6galnac4	20448	-2.52627
	1443017_at	Cpeb2	231207	-2.3481
	1417100_at	Cd320	54219	-2.46934
	1436915_x_at	Laptm4b	114128	-2.10649
	1419762_at	Ubd	24108	-2.29787
	1429131_at	Ube2v2	70620	-2.62304
	1457120_at	Itk	16428	-2.37662
	1437343_x_at	Atad3a	108888	-2.47105
	1422070_at	Adh4	26876	-2.0537
	1417622_at	Slc12a2	20496	-2.4726
	1425902_a_at	Nfkb2	18034	-2.58661
	1452252_at	Utp20	70683	-2.57229
	1435400_at	Efha2	78506	-2.22516
	1456544_at	Tmem38b	52076	-2.44298
	1456625_at	Aasdhppt	67618	-2.23352
	1442753_at	Tnfaip8	106869	-2.20837
	1423306_at	2010002N04Rik	106878	-2.51753
	1424270_at	Dclk1	13175	-2.55745
	1447683_x_at	Mettl1	17299	-2.6662
	1416605_at	Nhp2	52530	-2.46608
	1427081_at	A630072M18Rik	320770	-2.53936
	1419156_at	Sox4	20677	-2.61601
	1448839_at	Kank3	80880	-2.24907
	1420437_at	Ido1	15930	-2.46855
	1432181_s_at	Sco2	100126824	-2.32882
	1456041_at	Snx16	74718	-2.05654
	1429520_a_at	Acer3	66190	-2.495
	1419603_at	Ifi204	15951	-2.68982
	1429432_at	Bat2l2	226562	-2.12723
	1453149_at	Slc25a32	69906	-2.43207
	1423213_at	Plxnc1	54712	-2.45865
	1423891_at	Gstt3	103140	-2.65992
	1454684_at	Bbs7	71492	-2.71893
	1436368_at	Slc16a10	72472	-2.44617
	1427455_x_at	Gm10883 /// Gm1420 /// Gm7202 /// Igk-C /// Igk-J1 /// Igk-V28	110759///16071///16114///384419///546213///637227	-2.45753
	1436485_s_at	Whrn	73750	-2.37046
	1457587_at	Kcnq5	226922	-2.25666
	1460447_at	Pus7l	78895	-2.58746
	1460116_s_at	Spred1	114715	-2.11186
	1436887_x_at	Grwd1	101612	-2.457
	1434177_at	Ece1	230857	-2.51288
	1430293_a_at	Fdx1l /// Zglp1	100009600///68165	-2.49991
	1442434_at	D8Ertd82e	244418	-2.15032
	1456614_at	Acn9	71238	-2.41185
	1423430_at	Mybbp1a	18432	-2.40685
	1449306_at	Hsf2	15500	-2.14212
	1426395_s_at	Eif3j	78655	-2.11071
	1416019_at	Dr1	13486	-2.27867
	1435134_at	Nceh1	320024	-2.32253
	1423158_at	Gnpnat1	54342	-2.25071
	1424167_a_at	Pmm1	29858	-2.3486
	1450259_a_at	Stat5a	20850	-2.37756
	1435728_at	Tyw3	209584	-2.13622
	1423289_a_at	1810029B16Rik	66282	-2.44868
	1450790_at	Tg	21819	-2.42396
	1416835_s_at	Amd1	11702	-2.55547
	1430971_a_at	Aqr	11834	-2.33464
	1428927_at	Shq1	72171	-2.13823
	1430780_a_at	Pmm1	29858	-2.4492
	1435483_x_at	Slc25a32	69906	-2.31714
	1452679_at	Tubb2b	73710	-2.35738
	1451365_at	Rbm19	74111	-2.53112
	1457434_s_at	Ptpla	30963	-2.33933
	1455149_at	Sh3rf1	59009	-2.14337
	1449044_at	Eef1e1	66143	-2.34309
	1434301_at	Fam84b	399603	-2.40413
	1448748_at	Plek	56193	-2.36637
	1458299_s_at	Nfkbie	18037	-2.33022
	1438480_a_at	Thyn1	77862	-2.23255
	1447961_s_at	Mrpl38	60441	-2.35884
	1424620_at	Nop16	28126	-2.35968
	1433609_s_at	Surf2	20931	-2.2832
	1423357_at	Lipt2	67164	-2.2255
	1454214_a_at	Znhit6	229937	-2.32212
	1420472_at	Mtpn	14489	-2.32694
	1447288_at			-2.06151
	1436420_a_at	Ipo4	75751	-2.41005
	1416010_a_at	Ehd1	13660	-2.37155
	1428115_a_at	Rab2b	76338	-2.07943
	1433962_at	Trmt61a	328162	-2.29368
	1434570_at	Bend3	331623	-2.18972
	1424003_at	4930444A02Rik	74653	-2.13449
	1427347_s_at	Tubb2a	22151	-2.19617
	1426631_at	Pus7	78697	-2.22302
	1426514_at	Chst15	77590	-2.1378
	1452053_a_at	Tmem33	67878	-2.10026
	1434239_at	Rrp12	107094	-2.34335
	1442289_at	Taf1d	75316	-2.41607
	1427342_at	Fastkd1	320720	-2.28683
	1435940_at	Dclk1	13175	-2.31609
	1448646_at	Wdr12	57750	-2.30522
	1429655_at	Nudcd1	67429	-2.16286
	1454625_at	Phf6	70998	-2.30431
	1422812_at	Cxcr6	80901	-2.02056
	1443007_at			-2.19183
	1434233_at	2610030H06Rik	67048	-2.22046
	1452417_x_at	Gm10883 /// Gm1420 /// Gm7202 /// Igk-C /// Igk-J1 /// Igk-V28	110759///16071///16114///384419///546213///637227	-2.62244
	1439155_at	Mettl1	17299	-2.41131
	1434190_at	Sms	20603	-2.23609
	1450986_at	Nop58	55989	-2.06626
	1417096_at	Rrp15	67223	-2.46607
	1422611_s_at	Igf2bp3	140488	-2.246
	1429207_at	5730408K05Rik	67531	-2.18545
	1420339_at	Memo1	76890	-2.34054
	1452741_s_at	Gpd2	14571	-2.69585
	1448271_a_at	Ddx21	56200	-2.24774
	1456315_a_at	Ptpla	30963	-2.12759
	1417434_at	Gpd2	14571	-2.25815
	1422461_at	Atad3a	108888	-2.41012
	1437967_at	Ccdc141	545428	-2.22306
	1432164_a_at	Gcsh	68133	-2.21058
	1431172_at	Orc4	26428	-2.17389
	1422567_at	Fam129a	63913	-2.2899
	1418681_at	Alg13	67574	-2.07022
	1431784_a_at	Rpf1	70285	-2.32951
	1416271_at	Perp	64058	-2.18691
	1437449_at	Rsad1	237926	-2.14682
	1450906_at	Plxnc1	54712	-2.23977
	1450436_s_at	Dnajb5	56323	-2.2839
	1417725_a_at	Sssca1	56390	-2.25101
	1428633_at	Twistnb	28071	-2.07966
	1421945_a_at	Rpf2	67239	-2.15789
	1449773_s_at	Gadd45b	17873	-2.17478
	1449052_a_at	Dnmt3b	13436	-2.15011
	1425753_a_at	Ung	22256	-2.23308
	1425993_a_at	Hsph1	15505	-2.19589
	1456643_at	9230114K14Rik	414108	-2.18995
	1452829_at	Cad	69719	-2.14658
	1447703_x_at	Zfp593	68040	-2.22834
	1429061_at	1810063B05Rik	67892	-2.24845
	1428027_at	Mir155	387173	-2.0556
	1433986_at	BC024659	108934	-2.32567
	1434232_a_at	2610030H06Rik	67048	-2.14862
	1430134_a_at	Yars2	70120	-2.10556
	1422758_at	Chst2	54371	-2.288
	1424086_at	Oaf	102644	-2.23084
	1453181_x_at	Plscr1	22038	-2.22429
	1423401_at	Etv6	14011	-2.35046
	1421266_s_at	Nfkbib	18036	-2.1487
	1428223_at	Mfsd2a	76574	-2.17902
	1423566_a_at	Hsph1	15505	-2.24763
	1450422_a_at	Kdelc1	72050	-2.29264
	1442099_at	Usp31	76179	-2.23918
	1434524_at	Eif2b3	108067	-2.2123
	1425031_at	Fktn	246179	-2.08867
	1417726_at	Sssca1	56390	-2.01332
	1453939_x_at	Gm9706	677168	-2.33476
	1452132_at	Tlcd1	68385	-2.11368
	1432332_a_at	Nudt19	110959	-2.10369
	1438294_at	Atxn1	20238	-2.2124
	1420710_at	Rel	19696	-2.1585
	1451452_a_at	Rgs16	19734	-2.06273
	1417499_at	Timm10	30059	-2.27385
	1427660_x_at	Gm10883 /// Gm1420 /// Gm7202 /// Igk-C /// Igk-J1 /// Igk-V28	110759///16071///16114///384419///546213///637227	-2.27642
	1428951_at	Nol8	70930	-2.17003
	1451345_at	Mtap	66902	-2.00191
	1438015_at	Dkc1	245474	-2.24278
	1441178_at	Dtwd2	68857	-2.31389
	1453623_a_at	Rad23a	19358	-2.04845
	1417065_at	Egr1	13653	-2.15989
	1417769_at	Psmc6	67089	-2.3034
	1434340_at	Uqcr10	66152	-2.16358
	1438097_at	Rab20	19332	-2.18226
	1424913_at	2310044G17Rik	217732	-2.0359
	1425179_at	Shmt1	20425	-2.16268
	1431646_a_at	Stx6	58244	-2.18195
	1433920_at	Sema4c	20353	-2.0497
	1416011_x_at	Ehd1	13660	-2.26559
	1430111_a_at	Bcat1	12035	-2.04342
	1448452_at	Irf8	15900	-2.04431
	1448947_at	2810004N23Rik	66523	-2.18284
	1450971_at	Gadd45b	17873	-2.17335
	1439960_at	Rpusd2	271842	-2.03722
	1424921_at	Bst2	69550	-2.17797
	1448681_at	Il15ra	16169	-2.1613
	1426813_at	Ltv1	353258	-2.13544
	1452171_at	Grwd1	101612	-2.25655
	1450742_at	Bysl	53414	-2.09868
	1415772_at	Ncl	17975	-2.14863
	1448780_at	Slc12a2	20496	-2.17306
	1452483_a_at	Cd44	12505	-2.24087
	1427997_at	Ndufaf4	68493	-2.1479
	1448882_at	Tmem93	66048	-2.05857
	1420522_at	Ccdc50	67501	-2.04557
	1424697_at	Dtwd1	69185	-2.07043
	1426276_at	Ifih1	71586	-2.06095
	1453252_at	Dus4l	71916	-2.0238
	1448274_at	C1qbp	12261	-2.15509
	1418079_at	Psme3	19192	-2.09604
	1450945_at	Prkca	18750	-2.0536
	1426184_a_at	Pdcd6ip	18571	-2.11296
	1417807_at	Ufsp1	70240	-2.57819
	1429737_a_at	Crls1	66586	-2.14016
	1433635_at	Wdr18	216156	-2.14405
	1433789_at	Snhg3	399101	-2.15165
	1452658_at	Krr1	52705	-2.04436
	1418075_at	St6galnac4	20448	-2.1328
	1451970_at	Daglb	231871	-2.15893
	1448542_at	Bccip	66165	-2.1385
	1425456_a_at	Map2k3	26397	-2.07357
	1451016_at	Ifrd2	15983	-2.12321
	1460009_at	Ier5	15939	-2.18429
	1431072_a_at	Ccdc50	67501	-2.1817
	1451346_at	Mtap	66902	-2.0224
	1428585_at	Actn1	109711	-2.10245
	1451100_a_at	Cdv3	321022	-2.06316
	1426334_a_at	Bcl2l11	12125	-2.26919
	1422844_a_at	Wdr77	70465	-2.11497
	1438769_a_at	Thyn1	77862	-2.17678
	1454974_at	Ntn1	18208	-2.06755
	1450423_s_at	Rpf2	67239	-2.06603
	1434887_at	Ncs1	14299	-2.12811
	1417591_at	Ptges2	96979	-2.0144
	1450814_a_at	Ipo4	75751	-2.12425
	1416616_s_at	Clpp	53895	-2.07659
	1450744_at	Ell2	192657	-2.02661
	1448175_at	Ehd1	13660	-2.08972
	1439442_x_at	Yars2	70120	-2.02785
	1420142_s_at	Pa2g4	18813	-2.10606
	1435229_at	Gramd1b	235283	-2.08145
	1431182_at	Hspa8 /// LOC624853	15481///624853	-2.11064
	1455665_at	Lonrf1	244421	-2.08848
	1448562_at	Upp1	22271	-2.28736
	1416505_at	Nr4a1	15370	-2.1365
	1452585_at	Mrps28	66230	-2.06716
	1423512_at	AW209491	105351	-2.01854
	1450860_at	Lap3	66988	-2.1287
	1450016_at	Ccng1	12450	-2.13852
	1422128_at	Rpl14	67115	-2.03025
	1451718_at	Plp1	18823	-2.09564
	1452830_s_at	Cad	69719	-2.09984
	1433732_x_at	Igf2bp3	140488	-2.05825
	1423157_at	Gnpnat1	54342	-2.03664
	1424481_s_at	Armcx5	494468	-2.0236
	1417340_at	Glrx3	30926	-2.26378
	1447602_x_at	Sulf2	72043	-2.05134
	1451012_a_at	Csda	56449	-2.17682
	1428735_at	Cd69	12515	-2.19222
	1416730_at	Rcl1	59028	-2.0008
	1416106_at	Kti12	100087	-2.04175
	1438246_at	Csnk1g1	214897	-2.09906
	1416661_at	Eif3a	13669	-2.11771
	1416606_s_at	Nhp2	52530	-2.12694
	1432052_at	Exosc1	66583	-2.10539
	1429671_at	Scand3	71970	-2.22343
	1448132_at	Slc19a1	20509	-2.02817
	1416365_at	Hsp90ab1	15516	-2.0722
	1436443_a_at	Kdelc1	72050	-2.0183
	1424425_a_at	Mtap	66902	-2.002
	1417898_a_at	Gzma	14938	-2.04725
	1435645_at	Mmd	67468	-2.11279
	1450905_at	Plxnc1	54712	-2.03658
	1417233_at	Chchd4	72170	-2.10293
	1419247_at	Rgs2	19735	-2.05935
	1418280_at	Klf6	23849	-2.15892
	1416395_at	Guk1	14923	-2.12464
	1427562_a_at	Prkca	18750	-2.00855
	1436897_at	Mfhas1	52065	-2.04553
	1423077_at	Snx9	66616	-2.05278
	1446624_at	Fktn	246179	-2.13274
	1434173_s_at	D19Bwg1357e	52874	-2.00906
	1451910_a_at	Cd6	12511	-2.01108
	1417103_at	Ddt	13202	-2.05738
	1435135_at	Nceh1	320024	-2.13939
	1449390_at	Gpatch4	66614	-2.20065
	1419205_x_at	Gpatch4	66614	-2.21271
	1454841_at	Urb1	207932	-2.02381
	1451164_a_at	Mrps18b	66973	-2.0104
	1418188_a_at	Malat1	72289	-2.13461
	1452005_at	Dlat	235339	-2.07337
	1417513_at	Evi5	14020	-2.10599
	1420961_a_at	Ivns1abp	117198	-2.18373
	1426165_a_at	Casp3	12367	-2.12607
	1451584_at	Havcr2	171285	-2.36336
	1428106_at	1300001I01Rik	74148	-2.03971
	1434542_at	Gpt2	108682	-2.00042
	1420852_a_at	B3gnt2 /// Commd1	17846///53625	-2.00854
	1431105_a_at	Tmem33	67878	-2.04585
	1431843_a_at	Nfkbie	18037	-2.01348
	1453727_at	Esf1	66580	-2.01599
	1434644_at	Tbl1x	21372	-2.01468
	1424426_at	Mtap	66902	-2.00934
	1436584_at	Spry2	24064	-2.30095
	1435493_at	Dsp	109620	-2.05914
	1453577_at	Ube2cbp	70348	-2.06203
	1426472_at	Zfp52	22710	-2.07627
	1454783_at	Il13ra1	16164	-2.18613
	1433450_at	Cdk5r1	12569	-2.05805
	1436634_at	Robo3	19649	-2.0811
	1438666_at	Ldlrad3	241576	-2.03121
	1454144_a_at	Ccnc	51813	-2.00536
	1448910_at	Pecr	111175	-2.12957
	1450854_at	Pa2g4	18813	-2.01321
	1435207_at	Dixdc1	330938	-2.09003
	1447868_x_at	Glrx3	30926	-2.10666
	1433776_at	Lhfp	108927	2.07478
	1419358_at	Sorcs2	81840	2.05417
	1450839_at	D0H4S114	27528	2.13934
	1419666_x_at	Nupr1	56312	2.05005
	1419532_at	Il1r2	16178	2.06718
	1432288_at	5830468F06Rik	76082	2.10948
	1417104_at	Emp3	13732	2.00123
	1439436_x_at	Incenp	16319	2.01673
	1421739_a_at	Matk	17179	2.03678
	1452314_at	Kif11	16551	2.04493
	1433862_at	Espl1	105988	2.07155
	1455834_x_at	Tacc3	21335	2.09021
	1423813_at	Kif22	110033	2.07044
	1452367_at	Coro2a	107684	2.0371
	AFFX-PyruCarbMur/L09192_3_at	Pcx	18563	2.01842
	1444416_at	Cenpa	12615	2.16405
	1419943_s_at	Ccnb1	268697	2.03527
	1428891_at	Parm1	231440	2.11635
	1452477_at	3110057O12Rik /// Gm2011	100039027///269423	2.10142
	1421835_at	Mtap7	17761	2.05463
	1423571_at	S1pr1	13609	2.15235
	1435893_at	Vldlr	22359	2.1167
	1433169_at	5830456J23Rik	76105	2.00353
	1426817_at	Mki67	17345	2.0061
	1424060_at	Neil3	234258	2.00167
	1416383_a_at	Pcx	18563	2.21312
	1416961_at	Bub1b	12236	2.16265
	1420872_at	Gucy1b3	54195	2.30496
	1416257_at	Capn2	12334	2.01571
	1455730_at	Dlgap5	218977	2.03296
	1438470_at	Socs2	216233	2.25979
	1422550_a_at	Mtap6	17760	2.06789
	1422824_s_at	Eps8	13860	2.14064
	1422166_at	Clec2i	93675	2.14979
	1421992_a_at	Igfbp4	16010	2.11489
	1438434_at	Arhgap11a	228482	2.0511
	1424011_at	Aqp9	64008	2.22982
	1449925_at	Cxcr3	12766	2.06824
	1422629_s_at	Shroom3	27428	2.01962
	1420081_s_at	D2Ertd750e	51944	2.04363
	1448775_at	Ifi203	15950	2.01034
	1435773_at	4930547N16Rik	75317	2.05801
	1416309_at	Nusap1	108907	2.09731
	1458456_x_at	6430571L13Rik	235599	2.19716
	1439510_at	Sgol1	72415	2.04608
	1420515_a_at	Pglyrp2	57757	2.17519
	1440967_at	LOC100504231	100504231	2.00986
	1443978_at	Ankle1	234396	2.04918
	1415822_at	Scd2	20250	2.07035
	1417299_at	Nek2	18005	2.0475
	1438258_at	Vldlr	22359	2.16686
	1433935_at	LOC100504230	100504230	2.0387
	1419665_a_at	Nupr1	56312	2.11024
	1437842_at	Plcxd1	403178	2.36284
	1439394_x_at	Cdc20	107995	2.02219
	1434790_a_at	Lta4h	16993	2.08657
	1439669_at	6430571L13Rik	235599	2.20124
	1429404_at	2010317E24Rik	72080	2.27821
	1442056_at			2.05947
	1444177_at	E330020D12Rik	626058	2.06934
	1451128_s_at	Kif22	110033	2.13504
	1458194_at			2.06728
	1439347_at	Tns4	217169	2.05538
	1457094_at	She	214547	2.19952
	1416076_at	Ccnb1	268697	2.26083
	1423298_at	Add3	27360	2.0715
	1436512_at	Arl4c	320982	2.20662
	1422445_at	Itga6	16403	2.07046
	1418704_at	S100a13	20196	2.18062
	1426807_at	Lta4h	16993	2.01167
	1448241_at	Gm2a	14667	2.09889
	1450692_at	Kif4	16571	2.01011
	1434789_at	Depdc1b	218581	2.20504
	1438211_s_at	Dbp	13170	2.12487
	1455398_at	Lrrc8c	100604	2.24455
	1454694_a_at	Top2a	21973	2.11458
	1448314_at	Cdk1	12534	2.04922
	1430811_a_at	Nuf2	66977	2.07609
	1452197_at	Smc4	70099	2.19063
	1444091_a_at	6430571L13Rik	235599	2.27397
	1425815_a_at	Hmmr	15366	2.14759
	1424278_a_at	Birc5	11799	2.07953
	1420772_a_at	Tsc22d3	14605	2.02315
	1417450_a_at	Tacc3	21335	2.1808
	1452242_at	Cep55	74107	2.16549
	1434767_at	C79407	217653	2.12467
	1433983_at	Cnksr3	215748	2.16072
	1426246_at	Pros1	19128	2.22946
	1452073_at	Fam64a	109212	2.13622
	1433893_s_at	Spag5	54141	2.25509
	1433543_at	Anln	68743	2.21917
	1440837_at	H2-Ob	15002	2.26703
	1433892_at	Spag5	54141	2.18169
	1446085_at			2.05154
	1441880_x_at	Tmem149	101883	2.24306
	1418057_at	Tiam1	21844	2.28805
	1443623_a_at			2.13539
	1438767_at	Osm	18413	2.31362
	1460204_at	Tec	21682	2.34074
	1434974_at	Pdk1	228026	2.32108
	1455370_at	A630023P12Rik	231603	2.03229
	1458589_at			2.24457
	1443837_x_at	Bcl2	12043	2.24935
	1455312_at	Phc3	241915	2.26324
	1460603_at	Samd9l	209086	2.18217
	1453107_s_at	4933413G19Rik /// Foxm1 /// Pebp1	14235///23980///71149	2.2812
	1421546_a_at	Racgap1	26934	2.24934
	1428433_at	Hipk2	15258	2.19986
	1424511_at	Aurka	20878	2.28676
	1418989_at	Ctse	13034	2.30077
	1423092_at	Incenp	16319	2.29813
	1430574_at	Cdkn3	72391	2.20993
	1448205_at	Ccnb1	268697	2.2433
	1450699_at	Selenbp1	20341	2.44624
	1456235_at	BB165335	103514	2.14114
	1417580_s_at	Selenbp1	20341	2.33738
	1447363_s_at	Bub1b	12236	2.32853
	1427161_at	Cenpf	108000	2.36589
	1459293_at			2.30366
	1419276_at	Enpp1	18605	2.23396
	1437052_s_at	Slc2a3	20527	2.34323
	1436738_at	Pif1	208084	2.31629
	1452592_at	Mgst2	211666	2.36895
	1435306_a_at	Kif11	16551	2.25738
	1423757_x_at	Igfbp4	16010	2.32536
	1424046_at	Bub1	12235	2.2873
	1421923_at	Sh3bp5	24056	2.315
	1436725_at	E130306D19Rik	230098	2.44289
	1441418_at			2.25766
	1439377_x_at	Cdc20	107995	2.29149
	1418741_at	Itgb7	16421	2.3459
	1434748_at	Ckap2	80986	2.29048
	1422557_s_at	Mt1	17748	2.45328
	1425245_a_at	Rgs11	50782	2.3069
	1434465_x_at	Vldlr	22359	2.31871
	1419569_a_at	Isg20	57444	2.26518
	1423847_at	Ncapd2	68298	2.20445
	1437405_a_at	Igfbp4	16010	2.39368
	1439695_a_at	Kif20b	240641	2.32166
	1459546_s_at	Enpp1	18605	2.15078
	1416664_at	Cdc20	107995	2.47635
	1437406_x_at	Igfbp4	16010	2.43694
	1447519_x_at	Tpx2	72119	2.12872
	1444254_at	Tns4	217169	2.24971
	1454709_at	Tmem64	100201	2.37389
	1417900_a_at	Vldlr	22359	2.27792
	1450291_s_at	Ms4a4c	64380	2.4505
	1424714_at	Aldoc	11676	2.39084
	1428466_at	Chd3	216848	2.41269
	1419296_at	Arhgap4	171207	2.50181
	1417403_at	Elovl6	170439	2.39946
	1434307_at	Tmem64	100201	2.3882
	1442427_at			2.38806
	1437611_x_at	Kif2c	73804	2.24357
	1442160_at	Fam19a3	329731	2.83789
	1417090_at	Rcn1	19672	2.43689
	1423135_at	Thy1	21838	2.55652
	1424895_at	Gpsm2	76123	2.39825
	1426851_a_at	Nov	18133	2.49831
	1445254_at			2.35053
	1417404_at	Elovl6	170439	2.45157
	1441757_at	1190002F15Rik	381822	2.46548
	1424214_at	Parm1	231440	2.45938
	1420671_x_at	Ms4a4c	64380	2.42503
	1455898_x_at	Slc2a3	20527	2.4591
	1426126_a_at	Tmem149	101883	2.41055
	1452954_at	Ube2c	68612	2.61631
	1434325_x_at	Prkar1b	19085	2.48653
	1434699_at	G2e3	217558	2.33924
	1428105_at	Tpx2	72119	2.73388
	1454788_at	Arl4c	320982	2.60026
	1428104_at	Tpx2	72119	2.58619
	1449207_a_at	Kif20a	19348	2.54518
	1423775_s_at	Prc1	233406	2.55603
	1423626_at	Dst	13518	2.63817
	1436212_at	Tmem71	213068	2.47979
	1455990_at	Kif23	71819	2.6187
	1435005_at	Cenpe	229841	2.55054
	1451313_a_at	1110067D22Rik	216551	2.59918
	1448191_at	Plk1	18817	2.68628
	1430622_at	LOC100504504	100504504	2.80086
	1441946_at	Itih5	209378	2.55034
	1449216_at	Itgae	16407	2.62445
	1426808_at	Lgals3	16854	2.6886
	1436755_at	Itih5	209378	2.72604
	1433735_a_at	Tmem64	100201	2.54683
	1450852_s_at	F2r	14062	2.77589
	1440770_at	Bcl2	12043	2.7439
	1416326_at	Crip1	12925	2.80707
	1420928_at	St6gal1	20440	2.78308
	1426852_x_at	Nov	18133	2.5299
	1450920_at	Ccnb2	12442	2.78451
	1437308_s_at	F2r	14062	2.75987
	1448613_at	Ecm1	13601	2.88086
	1422814_at	Aspm	12316	2.78601
	1423756_s_at	Igfbp4	16010	2.79437
	1415965_at	Scd1	20249	2.76105
	1418402_at	Adam19	11492	2.8708
	1446167_at			2.93675
	1435559_at	Myo6	17920	2.863
	1417149_at	P4ha2	18452	2.93921
	1455257_at	Itgb3	16416	2.91141
	1450565_at	Il9	16198	2.8043
	1421624_a_at	Enah	13800	2.84043
	1418736_at	B3galnt1	26879	2.90049
	1450842_a_at	Cenpa	12615	2.96302
	1451006_at	Xdh	22436	3.07281
	1417741_at	Pygl	110095	2.59687
	1450545_a_at	Dntt	21673	2.97662
	1423774_a_at	Prc1	233406	3.10969
	1447541_s_at	Itgae	16407	2.93119
	1453416_at	Gas2l3	237436	2.86636
	1434909_at	Rragd	52187	2.97048
	1436223_at	Itgb8	320910	3.0334
	1421855_at	Fgl2	14190	2.95398
	1448804_at	Cyp11a1	13070	3.35833
	1421963_a_at	Cdc25b	12531	3.1613
	1451461_a_at	Aldoc	11676	3.18343
	1429159_at	Itih5	209378	3.24723
	1431873_a_at	Tube1	71924	3.18972
	1455980_a_at	Gas2l3	237436	3.3188
	1449232_at	Gata1	14460	2.90014
	1437942_x_at	Tube1	71924	3.54658
	1456426_at	Clec2i	93675	3.16262
	1451604_a_at	Acvrl1	11482	3.1768
	1458076_at			3.12752
	1448110_at	Sema4a	20351	3.72098
	1422000_at	Akr1c12	622402	3.83428
	1458148_at	Nlrc3	268857	3.501
	1453748_a_at	Kif23	71819	3.36792
	1445680_x_at	F2rl2	14064	3.25683
	1421628_at	Il18r1	16182	3.68937
	1449757_x_at	Dntt	21673	3.2943
	1437085_at	D630039A03Rik	242484	3.95854
	1449038_at	Hsd11b1	15483	3.51629
	1437244_at	Gas2l3	237436	3.41591
	1443505_at			3.79021
	1443852_at			3.48941
	1443481_at	Tube1	71924	3.30385
	1438934_x_at	Sema4a	20351	3.85657
	1418199_at	Hemgn	93966	4.015
	1441241_at	9630013D21Rik	319743	4.02262
	1415964_at	Scd1	20249	3.99611
	1420805_at	Myl10	59310	4.08437
	1424801_at	Enah	13800	3.85294
	1442223_at	Enah	13800	3.9807
	1418672_at	Akr1c13	27384	4.34032
	1455279_at	Gm1060	381738	4.36336
	1456956_at	Ikzf2	22779	4.33557
	1415949_at	Cpe	12876	4.99004
	1438466_at	Dnahc7b	227058	5.61873
	1450455_s_at	Akr1c12 /// Akr1c13	27384///622402	4.98562
	1420765_a_at	Foxp3	20371	5.76354
	1436907_at	Nav1	215690	4.47661
	1436736_x_at	D0H4S114	27528	4.93593
	1435529_at	Gm14446	667373	5.15795
	1417928_at	Pdlim4	30794	5.78491
	1424800_at	Enah	13800	6.37891
	1428547_at	Nt5e	23959	7.08128
	1433942_at	Myo6	17920	7.12681
	1416561_at	Gad1	14415	8.71214

## Sheet: Sheet2
Probe Set ID	p (Corr)	p	Regulation	FC (abs)	FC	Log FC	MW_miRNA_129_1.CEL(normalized)	MW_miRNA_129_2.CEL(normalized)	MW_miRNA_129_3.CEL(normalized)	AVERAGE	MW_miRNA_129_4.CEL(normalized)	MW_miRNA_129_5.CEL(normalized)	MW_miRNA_129_6.CEL(normalized)	AVERAGE
mmu-let-7b_st	0.000226169	3.24147e-07	down	6.53002	-6.53002	-2.70709	-1.6305	-0.962217	-1.61435	-1.40236	1.3516	0.962216	1.60037	1.30473
mmu-miR-155_st	0.00382765	2.0817e-05	down	3.62372	-3.62372	-1.85747	-1.05617	-0.487557	-0.97552	-0.83975	0.487556	1.17803	1.38757	1.01772
mmu-let-7d_st	0.0238014	0.000215316	down	3.32023	-3.32023	-1.73128	-1.41884	-0.648989	-0.382778	-0.816868	0.382778	0.917091	1.44337	0.914414
